# Supplementary material for: A whole cell-based Matrix-assisted laser desorption/ionization mass spectrometry lipidomic assay for the discovery of compounds that target lipid a modifications
Source: Front Microbiol. 2023 Apr 17;14:1156795. doi: 10.3389/fmicb.2023.1156795 (PMC10149749; doi:10.3389/fmicb.2023.1156795)
Supplement: Supplementary file 1 [file Table_1.xlsx]

## Sheet: Final_data
Organism	Cmpund_ID_number	Result _Ratio_(1919/1796)/ untreated DMSO(1919/1796)	Doubling time (mins)
E. coli	1	0.836907	52.7982
E. coli	2	1.46792	50.7129
E. coli	3	1.14907	30.9066
E. coli	4	0.543292	58.9269
E. coli	5	1.04328	51.2853
E. coli	6	0.894948	-1230.31
E. coli	7	0.606695	56.8315
E. coli	8	0.990951	59.1179
E. coli	9	0.914944	53.6501
E. coli	10	0.998031	46.9182
E. coli	11	1.05706	58.5382
E. coli	12	0.752422	57.2024
E. coli	13	0.799844	57.9928
E. coli	14	0.645944	57.3967
E. coli	15	0.632153	56.2985
E. coli	16	0.988991	56.8255
E. coli	17	0.975967	59.4614
E. coli	18	0.588949	58.6987
E. coli	19	0.73304	57.0161
E. coli	20	0.939232	46.5236
E. coli	21	0.734524	57.5223
E. coli	22	0.862557	53.4353
E. coli	23	1.12095	56.4947
E. coli	24	0.86282	57.9687
E. coli	25	0.780085	57.1843
E. coli	26	0.396179	55.7631
E. coli	27	1.70851	53.6869
E. coli	28	1.02788	61.1771
E. coli	29	1.30481	56.9394
E. coli	30	1.3604	54.6856
E. coli	31	0.656539	55.3734
E. coli	32	0.719233	33.0912
E. coli	33	0.872894	57.2704
E. coli	34	0.76125	66.5909
E. coli	35	1.12219	57.6354
E. coli	36	0.580362	51.4348
E. coli	37	0.973939	59.0747
E. coli	38	0.629649	53.3762
E. coli	39	1.97297	59.5367
E. coli	40	1.68071	82.2006
E. coli	41	0.783448	54.5872
E. coli	42	1.3416	55.7246
E. coli	43	0.974113	53.0812
E. coli	44	1.11008	52.9243
E. coli	45	0.921976	63.7484
E. coli	46	0.81897	54.2946
E. coli	47	1.1395	54.5999
E. coli	48	1.48001	55.9921
E. coli	49	0.936145	56.0172
E. coli	50	1.84405	67.4669
E. coli	51	0.955499	54.8728
E. coli	52	0.736833	58.9152
E. coli	53	1.21076	93.9715
E. coli	54	0.6396	55.6626
E. coli	55	1.20702	55.3834
E. coli	56	0.878584	56.2689
E. coli	57	1.1985	54.3268
E. coli	58	1.11374	53.6387
E. coli	59	1.45136	55.782
E. coli	60	1.4772	96.6897
E. coli	61	0.827833	53.2106
E. coli	62	0.796025	59.5433
E. coli	63	0.759149	63.8542
E. coli	64	0.906492	59.3931
E. coli	65	0.755012	89.7888
E. coli	66	0.877474	57.2168
E. coli	67	0.949012	52.2531
E. coli	68	1.0818	54.6051
E. coli	69	1.3569	103.245
E. coli	70	0.800298	-44.3474
E. coli	71	0.648008	57.8258
E. coli	72	0.897379	59.5814
E. coli	73	1.00355	56.3152
E. coli	74	0.735143	57.7712
E. coli	75	1.88005	46.4063
E. coli	76	0.798485	58.5793
E. coli	77	0.966288	56.2535
E. coli	78	1.6105	52.8817
E. coli	79	1.26331	60.0515
E. coli	80	1.12223	54.1579
E. coli	81	1.15434	55.0096
E. coli	82	1.2664	53.9862
E. coli	83	1.03892	68.5422
E. coli	84	1.159	68.168
E. coli	85	1.07252	58.1051
E. coli	86	0.82439	57.3665
E. coli	87	1.04015	62.704
E. coli	88	0.8359	59.1152
E. coli	89	0.796403	-161.955
E. coli	90	1.40057	60.4427
E. coli	91	0.762566	59.5026
E. coli	92	1.06638	59.4543
E. coli	93	0.802672	57.6569
E. coli	94	0.7692	69.9181
E. coli	95	1.16347	65.2123
E. coli	96	1.17304	57.8702
E. coli	97	0.74696	59.3307
E. coli	98	1.03875	69.2545
E. coli	99	1.05211	60.1039
E. coli	100	0.363871	327.875
E. coli	101	1.00402	57.0511
E. coli	102	1.07029	67.9857
E. coli	103	1.36462	62.7138
E. coli	104	0.9535	54.5174
E. coli	105	1.21851	61.4264
E. coli	106	0.774158	58.6631
E. coli	107	1.49453	56.4806
E. coli	108	1.26197	50.6829
E. coli	109	1.70622	64.7482
E. coli	110	0.998341	67.5009
E. coli	111	0.937686	56.4089
E. coli	112	1.04987	58.9897
E. coli	113	1.4965	59.6065
E. coli	114	0.815596	55.4126
E. coli	115	1.08671	68.9481
E. coli	116	0.925263	61.4393
E. coli	117	0.598215	83.9184
E. coli	118	1.05777	56.4911
E. coli	119	2.03137	59.1616
E. coli	120	1.51247	63.9146
E. coli	121	0.911977	80.4122
E. coli	122	1.45902	54.9377
E. coli	123	1.52627	60.7854
E. coli	124	1.14741	65.0519
E. coli	125	1.29393	55.0105
E. coli	126	1.84238	56.5489
E. coli	127	0.801479	56.4627
E. coli	128	0.86654	52.9293
E. coli	129	1.56213	58.9046
E. coli	130	1.33736	56.055
E. coli	131	0.678705	60.246
E. coli	132	1.35788	60.2542
E. coli	133	0.806613	61.4007
E. coli	134	2.1484	64.2812
E. coli	135	0.966655	58.4137
E. coli	136	1.08783	68.8289
E. coli	137	1.12741	71.4101
E. coli	138	0.876216	55.0162
E. coli	139	1.59354	55.9809
E. coli	140	1.19683	63.7605
E. coli	141	1.4211	39.5334
E. coli	142	2.08201	54.3955
E. coli	143	0.830342	41.6401
E. coli	144	1.53598	55.2913
E. coli	145	1.94285	58.8095
E. coli	146	1.01374	60.7698
E. coli	147	1.10782	56.3099
E. coli	148	1.57133	58.3406
E. coli	149	2.86456	55.8208
E. coli	150	1.66155	58.3399
E. coli	151	1.35114	58.651
E. coli	152	1.4787	60.3316
E. coli	153	1.23534	62.555
E. coli	154	1.23385	68.1619
E. coli	155	1.92723	61.7413
E. coli	156	1.17309	73.2508
E. coli	157	1.44358	60.9368
E. coli	158	2.11013	95.0623
E. coli	159	1.76105	60.1732
E. coli	160	2.08887	67.3327
E. coli	161	0.678243	36.9003
E. coli	162	0.588334	96.6943
E. coli	163	0.879423	63.0097
E. coli	164	0.79442	62.2117
E. coli	165	1.21562	58.1017
E. coli	166	0.76067	59.1474
E. coli	167	0.808015	61.862
E. coli	168	0.637292	66.2965
E. coli	169	0.657918	64.9612
E. coli	170	0.851061	64.3294
E. coli	171	0.429825	60.0143
E. coli	172	0.720374	62.0398
E. coli	173	0.609813	59.7266
E. coli	174	0.4932	59.0012
E. coli	175	0.729846	66.8512
E. coli	176	0.605992	58.4975
E. coli	177	0.681815	61.7452
E. coli	178	0.531323	60.7153
E. coli	179	0.618796	59.7259
E. coli	180	0.604196	65.5876
E. coli	181	0.568443	59.7239
E. coli	182	1.06989	63.8262
E. coli	183	0.633096	58.7336
E. coli	184	0.468766	58.8749
E. coli	185	0.695477	61.6792
E. coli	186	0.786613	59.1763
E. coli	187	0.536202	59.4418
E. coli	188	0.841133	55.6273
E. coli	189	0.486136	75.5806
E. coli	190	0.662789	-336.74
E. coli	191	0.854188	88.7492
E. coli	192	0.5761	59.0621
E. coli	193	0.498979	56.3755
E. coli	194	0.914516	105.115
E. coli	195	0.88283	62.1011
E. coli	196	1.08584	57.9445
E. coli	197	0.647438	59.4878
E. coli	198	1.05353	56.1712
E. coli	199	1.02148	56.7026
E. coli	200	0.652679	60.8133
E. coli	201	0.551334	61.6847
E. coli	202	0.875512	56.8019
E. coli	203	1.87291	58.7677
E. coli	204	1.34909	-137.643
E. coli	205	0.686306	74.7201
E. coli	206	0.7759	58.18
E. coli	207	0.496729	61.6171
E. coli	208	0.846063	85.0237
E. coli	209	0.615788	58.4368
E. coli	210	0.863949	56.6957
E. coli	211	0.510234	59.2628
E. coli	212	0.927729	58.6053
E. coli	213	0.541819	58.7128
E. coli	214	0.529761	58.6856
E. coli	215	0.566607	60.4968
E. coli	216	0.928798	58.5747
E. coli	217	0.558404	59.8182
E. coli	218	0.623302	-115.753
E. coli	219	1.16416	58.4911
E. coli	220	1.57276	75.2378
E. coli	221	0.842008	58.8095
E. coli	222	1.11088	57.8702
E. coli	223	0.675731	59.8759
E. coli	224	0.940603	59.4375
E. coli	225	1.40686	70.4797
E. coli	226	0.968188	98.6008
E. coli	227	0.820024	64.9448
E. coli	228	1.03861	59.8924
E. coli	229	0.649913	63.1052
E. coli	230	1.51073	61.5081
E. coli	231	1.25794	64.1858
E. coli	232	1.35034	60.2842
E. coli	233	1.00849	51.7048
E. coli	234	1.4483	62.6182
E. coli	235	0.846727	61.0689
E. coli	236	0.845015	59.9415
E. coli	237	1.04836	61.9262
E. coli	238	1.2779	63.9973
E. coli	239	1.66066	-184.355
E. coli	240	1.7425	24.5823
E. coli	241	0.597502	52.6981
E. coli	242	1.11073	49.8348
E. coli	243	0.657567	70.0994
E. coli	244	1.12286	50.3533
E. coli	245	1.3904	50.4875
E. coli	246	1.09109	53.6133
E. coli	247	1.44224	49.4178
E. coli	248	0.774785	-424.31
E. coli	249	0.870244	181.637
E. coli	250	0.873407	50.6052
E. coli	251	0.742795	51.7486
E. coli	252	0.662048	53.022
E. coli	253	0.622672	54.5727
E. coli	254	1.10464	52.8873
E. coli	255	1.58137	53.1276
E. coli	256	1.34902	52.4184
E. coli	257	0.730634	56.0709
E. coli	258	0.853648	48.2712
E. coli	259	1.04331	80.6313
E. coli	260	1.21334	207.771
E. coli	261	0.902509	48.5662
E. coli	262	0.883002	51.8489
E. coli	263	1.29923	54.3294
E. coli	264	0.467253	370.737
E. coli	265	0.734757	52.6024
E. coli	266	1.06666	52.2169
E. coli	267	1.26548	56.8255
E. coli	268	0.464934	54.2946
E. coli	269	1.04563	52.345
E. coli	270	0.668819	54.6868
E. coli	271	1.11999	51.5132
E. coli	272	0.749596	49.4081
E. coli	273	0.939282	51.1303
E. coli	274	1.20958	51.6573
E. coli	275	0.893041	53.9772
E. coli	276	1.20451	50.3511
E. coli	277	0.54941	52.2433
E. coli	278	0.894063	53.6823
E. coli	279	1.23098	43.4296
E. coli	280	1.6449	48.763
E. coli	281	0.666526	51.7461
E. coli	282	0.983503	50.9435
E. coli	283	0.749374	50.7268
E. coli	284	0.268237	52.2379
E. coli	285	0.947308	53.2008
E. coli	286	0.557794	52.134
E. coli	287	1.39785	54.5368
E. coli	288	0.64084	-58.6899
E. coli	289	0.681408	-143.549
E. coli	290	1.32431	51.0471
E. coli	291	0.775316	54.1257
E. coli	292	0.951576	79.8747
E. coli	293	1.93064	51.4005
E. coli	294	0.690152	51.517
E. coli	295	1.03399	53.4402
E. coli	296	0.865775	52.7728
E. coli	297	1.30471	51.6426
E. coli	298	0.872271	-75.3029
E. coli	299	1.28454	27.498
E. coli	300	1.12138	52.437
E. coli	301	0.807517	53.6525
E. coli	302	0.532167	51.5027
E. coli	303	1.20208	52.706
E. coli	304	1.59941	50.9453
E. coli	305	2.32744	51.0745
E. coli	306	1.51179	51.6217
E. coli	307	1.02993	53.2568
E. coli	308	1.05319	51.4983
E. coli	309	1.59009	700.178
E. coli	310	1.63539	60.4793
E. coli	311	0.782242	52.7905
E. coli	312	1.83886	53.9187
E. coli	313	1.3919	53.428
E. coli	314	1.01521	51.2853
E. coli	315	1.26401	80.3302
E. coli	316	1.68254	69.8187
E. coli	317	1.0206	53.4902
E. coli	318	1.3833	51.8676
E. coli	319	1.60025	50.4291
E. coli	320	1.07982	48.3201
E. coli	321	1.03807	61.8627
E. coli	322	0.811738	60.7277
E. coli	323	1.20986	57.2391
E. coli	324	0.658662	58.0119
E. coli	325	1.26692	61.0637
E. coli	326	0.477451	52.6836
E. coli	327	0.939407	63.9946
E. coli	328	1.05781	61.3716
E. coli	329	0.888867	66.3155
E. coli	330	0.604123	60.9409
E. coli	331	0.535491	60.6349
E. coli	332	0.55008	59.0218
E. coli	333	0.894595	58.9742
E. coli	334	0.597429	61.9697
E. coli	335	0.58592	87.0831
E. coli	336	0.70093	60.2243
E. coli	337	0.773283	60.0414
E. coli	338	0.945346	59.5083
E. coli	339	0.908423	63.0215
E. coli	340	0.252866	58.3406
E. coli	341	1.01638	60.6725
E. coli	342	0.661209	53.7934
E. coli	343	1.07092	60.3185
E. coli	344	0.638272	62.4462
E. coli	345	0.366689	59.279
E. coli	346	0.516919	53.38
E. coli	347	0.286184	45.4597
E. coli	348	0.613299	57.0887
E. coli	349	0.812804	57.2168
E. coli	350	0.70456	73.3655
E. coli	351	0.548729	63.7444
E. coli	352	0.743671	58.6191
E. coli	353	0.578698	54.8135
E. coli	354	0.576394	57.3189
E. coli	355	0.65909	58.5747
E. coli	356	0.745464	56.8019
E. coli	357	0.617051	57.8702
E. coli	358	0.985699	53.615
E. coli	359	1.02714	59.0569
E. coli	360	0.408075	58.6569
E. coli	361	1.27944	58.1859
E. coli	362	0.440474	58.5231
E. coli	363	0.875324	35.6269
E. coli	364	0.657431	56.7026
E. coli	365	1.05479	56.4935
E. coli	366	0.32564	50.2368
E. coli	367	0.613607	72.8229
E. coli	368	0.466783	58.5343
E. coli	369	0.452763	60.2504
E. coli	370	0.518677	64.3812
E. coli	371	0.785332	58.2238
E. coli	372	0.530982	60.3185
E. coli	373	0.888794	57.5554
E. coli	374	1.46252	60.847
E. coli	375	1.40291	74.7508
E. coli	376	0.768737	59.4816
E. coli	377	1.01832	59.898
E. coli	378	0.43912	53.7815
E. coli	379	0.339136	55.6307
E. coli	380	0.471219	69.6315
E. coli	381	0.568987	58.8011
E. coli	382	0.965759	154.894
E. coli	383	0.616461	62.3071
E. coli	384	0.610336	59.4803
E. coli	385	1.73007	77.6081
E. coli	386	0.451737	58.184
E. coli	387	0.686855	64.816
E. coli	388	0.571685	57.5462
E. coli	389	0.833588	57.0804
E. coli	390	0.43917	62.1806
E. coli	391	1.06046	58.1282
E. coli	392	0.779294	62.9792
E. coli	393	0.534405	57.006
E. coli	394	0.483344	62.1984
E. coli	395	0.481309	55.8533
E. coli	396	0.536718	58.96
E. coli	397	1.02352	60.8353
E. coli	398	0.986788	79.356
E. coli	399	0.98514	77.8035
E. coli	400	1.11704	62.301
E. coli	401	0.524202	55.2567
E. coli	402	0.543837	57.7238
E. coli	403	0.451666	59.7797
E. coli	404	0.79443	55.1559
E. coli	405	0.528548	52.2169
E. coli	406	0.6334	52.1635
E. coli	407	0.725517	56.9995
E. coli	408	0.658369	60.1796
E. coli	409	0.814583	63.772
E. coli	410	1.02949	54.9127
E. coli	411	0.52021	55.2662
E. coli	412	0.491837	52.8072
E. coli	413	0.868915	30.5703
E. coli	414	0.778781	55.5928
E. coli	415	0.844425	51.0735
E. coli	416	0.561535	57.8337
E. coli	417	0.610992	49.4775
E. coli	418	0.864909	52.2169
E. coli	419	0.921633	50.9768
E. coli	420	0.833435	54.9243
E. coli	421	0.349698	48.9639
E. coli	422	0.497995	52.4184
E. coli	423	1.44394	51.6217
E. coli	424	0.802947	-142.318
E. coli	425	0.958749	52.3569
E. coli	426	0.588451	53.6931
E. coli	427	0.234372	95.5391
E. coli	428	1.05284	52.5661
E. coli	429	1.33003	209.88
E. coli	430	0.927577	48.2146
E. coli	431	1.11468	50.02
E. coli	432	0.821721	52.6902
E. coli	433	0.56244	52.9905
E. coli	434	0.867024	53.9187
E. coli	435	0.942371	69.0695
E. coli	436	0.943632	54.9377
E. coli	437	0.551619	54.6505
E. coli	438	1.64565	71.3655
E. coli	439	0.932355	452.672
E. coli	440	0.787277	30.6959
E. coli	441	0.499879	51.7386
E. coli	442	0.532894	53.757
E. coli	443	0.578747	47.5946
E. coli	444	0.687708	52.1918
E. coli	445	0.543509	70.0272
E. coli	446	0.560466	55.2795
E. coli	447	0.982471	67.0742
E. coli	448	1.09199	54.2946
E. coli	449	0.585946	56.6107
E. coli	450	0.774901	61.0033
E. coli	451	0.784158	53.7849
E. coli	452	0.903661	63.6989
E. coli	453	0.81155	55.3227
E. coli	454	0.825121	62.4828
E. coli	455	0.768041	55.0688
E. coli	456	0.316924	55.093
E. coli	457	0.802752	52.6377
E. coli	458	0.987093	55.863
E. coli	459	0.735028	52.9243
E. coli	460	0.629695	64.1971
E. coli	461	0.569516	52.2656
E. coli	462	1.04174	53.4401
E. coli	463	1.102	50.6195
E. coli	464	0.767148	52.6176
E. coli	465	0.984618	52.833
E. coli	466	0.459778	51.8581
E. coli	467	0.948672	53.8054
E. coli	468	0.919381	51.9726
E. coli	469	0.905484	51.7461
E. coli	470	0.966345	53.3383
E. coli	471	0.858051	52.5435
E. coli	472	0.68002	52.7048
E. coli	473	0.948224	51.9764
E. coli	474	0.905947	55.168
E. coli	475	0.801001	52.8073
E. coli	476	0.655646	51.7338
E. coli	477	0.69108	52.105
E. coli	478	0.627416	338.029
E. coli	479	0.923403	52.525
E. coli	480	0.930093	50.173
E. coli	481	1.39184	57.8258
E. coli	482	1.23759	51.6015
E. coli	483	0.836464	53.7162
E. coli	484	1.33987	54.8351
E. coli	485	1.02201	68.029
E. coli	486	0.499686	41.6729
E. coli	487	0.677624	54.3971
E. coli	488	0.855842	52.7122
E. coli	489	0.781122	50.9722
E. coli	490	0.310013	53.1276
E. coli	491	1.03616	55.1041
E. coli	492	0.886146	56.7992
E. coli	493	1.17884	51.7268
E. coli	494	1.22471	55.899
E. coli	495	0.949451	54.1257
E. coli	496	1.57484	42.711
E. coli	497	0.901034	57.4153
E. coli	498	0.890538	-36.6079
E. coli	499	0.311245	752.017
E. coli	500	0.6773	48.2712
E. coli	501	0.700652	48.0667
E. coli	502	1.01613	51.9372
E. coli	503	1.06552	51.4287
E. coli	504	1.16973	51.1642
E. coli	505	1.22235	50.5665
E. coli	506	1.44556	53.7069
E. coli	507	0.754052	NA
E. coli	508	1.2542	52.3817
E. coli	509	0.97195	59.143
E. coli	510	1.01139	55.7521
E. coli	511	0.758964	55.1352
E. coli	512	1.16851	52.0872
E. coli	513	1.06811	51.843
E. coli	514	0.600059	51.0537
E. coli	515	0.897655	43.0766
E. coli	516	0.899984	50.6503
E. coli	517	0.453389	52.0381
E. coli	518	1.12462	51.9998
E. coli	519	0.820882	34.4111
E. coli	520	0.908937	59.3959
E. coli	521	0.95793	55.2341
E. coli	522	1.14436	60.0812
E. coli	523	0.938351	-170.328
E. coli	524	0.443611	56.7114
E. coli	525	1.07517	53.3321
E. coli	526	0.894814	50.1577
E. coli	527	0.980595	52.5732
E. coli	528	0.668774	52.7582
E. coli	529	1.05683	53.7162
E. coli	530	1.1673	54.9167
E. coli	531	0.842534	81.0339
E. coli	532	0.835798	41.6729
E. coli	533	1.17586	69.9181
E. coli	534	1.7072	53.818
E. coli	535	0.948587	52.1284
E. coli	536	1.66455	52.4217
E. coli	537	0.947803	71.017
E. coli	538	1.1102	50.5206
E. coli	539	2.00671	52.9615
E. coli	540	1.56895	71.8747
E. coli	541	1.08603	63.7328
E. coli	542	1.51963	52.8629
E. coli	543	1.51662	53.48
E. coli	544	1.20043	76.6431
E. coli	545	0.845199	52.4561
E. coli	546	1.1818	53.7708
E. coli	547	1.16356	56.3385
E. coli	548	1.36697	52.8073
E. coli	549	1.37411	54.8755
E. coli	550	1.07964	53.497
E. coli	551	1.41943	55.7882
E. coli	552	1.22659	54.9329
E. coli	553	1.937	54.328
E. coli	554	0.962283	54.3622
E. coli	555	0.818364	53.8627
E. coli	556	1.27044	53.4024
E. coli	557	1.29455	57.4348
E. coli	558	1.495	56.6683
E. coli	559	1.42444	44.2707
E. coli	560	1.49083	345.083
E. coli	561	1.15346	53.5879
E. coli	562	1.23612	52.8629
E. coli	563	0.989797	57.5364
E. coli	564	0.757182	52.3516
E. coli	565	0.831102	46.1402
E. coli	566	0.746582	54.1986
E. coli	567	1.21767	65.7992
E. coli	568	1.53453	53.6513
E. coli	569	1.46624	40.3191
E. coli	570	1.02121	53.4376
E. coli	571	1.26787	54.4504
E. coli	572	1.02308	51.6147
E. coli	573	1.09676	53.2478
E. coli	574	1.0482	55.8916
E. coli	575	0.849334	53.8916
E. coli	576	1.14288	72.8707
E. coli	577	1.41395	55.3227
E. coli	578	0.907379	51.8774
E. coli	579	0.335206	54.9576
E. coli	580	0.341681	53.6381
E. coli	581	0.874989	53.3439
E. coli	582	0.897936	55.7977
E. coli	583	0.680034	56.5776
E. coli	584	1.23919	-897.403
E. coli	585	0.888652	55.3437
E. coli	586	1.01391	54.8315
E. coli	587	2.00407	66.8356
E. coli	588	2.13862	38.9348
E. coli	589	0.885018	51.5953
E. coli	590	0.422333	55.8293
E. coli	591	1.24041	53.9045
E. coli	592	1.17243	55.9773
E. coli	593	1.73211	52.3692
E. coli	594	0.92074	64.0964
E. coli	595	1.28061	55.7467
E. coli	596	1.59855	76.7358
E. coli	597	1.40675	52.2496
E. coli	598	0.94007	50.2743
E. coli	599	1.7049	59.5858
E. coli	600	0.504864	50.9559
E. coli	601	1.8333	51.1767
E. coli	602	1.36178	54.2493
E. coli	603	1.65261	72.5545
E. coli	604	1.62062	-23.6216
E. coli	605	0.643583	55.0626
E. coli	606	1.48148	50.3412
E. coli	607	1.37209	58.1378
E. coli	608	1.44189	53.703
E. coli	609	1.03914	53.1806
E. coli	610	1.5402	52.6597
E. coli	611	0.737388	52.8886
E. coli	612	1.01837	55.422
E. coli	613	1.16664	52.8139
E. coli	614	1.00978	52.7503
E. coli	615	1.17064	52.5956
E. coli	616	1.29659	52.3661
E. coli	617	1.17896	51.5072
E. coli	618	1.38657	53.8319
E. coli	619	0.95485	53.9187
E. coli	620	1.06685	51.9764
E. coli	621	0.848202	52.9711
E. coli	622	0.944291	55.3019
E. coli	623	1.5327	52.0305
E. coli	624	1.65651	51.958
E. coli	625	0.959181	50.6332
E. coli	626	2.03924	53.4353
E. coli	627	1.8381	52.6377
E. coli	628	0.918157	54.8552
E. coli	629	1.36995	54.7957
E. coli	630	1.00134	51.3969
E. coli	631	0.992357	52.7905
E. coli	632	1.51862	55.9646
E. coli	633	0.933931	52.9666
E. coli	634	1.00034	55.6626
E. coli	635	1.00262	72.0513
E. coli	636	1.44957	57.7872
E. coli	637	1.54688	47.9195
E. coli	638	1.60619	52.7582
E. coli	639	1.52068	57.115
E. coli	640	1.23199	54.049
E. coli	641	1.18116	56.5489
E. coli	642	1.63979	52.5756
E. coli	643	1.01331	53.151
E. coli	644	0.631894	55.8226
E. coli	645	0.891968	56.2792
E. coli	646	0.800562	53.7248
E. coli	647	0.731091	65.2435
E. coli	648	0.730564	55.7487
E. coli	649	0.602864	75.9373
E. coli	650	0.546097	61.0948
E. coli	651	0.659027	52.1456
E. coli	652	0.630038	56.5198
E. coli	653	0.81387	55.4496
E. coli	654	0.556048	57.4908
E. coli	655	0.984665	53.9476
E. coli	656	0.71713	86.532
E. coli	657	0.659322	55.0376
E. coli	658	0.766979	-35.7804
E. coli	659	0.276795	55.2697
E. coli	660	0.704442	58.4975
E. coli	661	0.925746	96.8868
E. coli	662	0.678721	62.1583
E. coli	663	1.24292	47.5974
E. coli	664	0.967337	53.461
E. coli	665	0.930794	54.6601
E. coli	666	1.01507	-144.957
E. coli	667	0.221995	58.7487
E. coli	668	1.05947	51.5004
E. coli	669	0.554864	96.6025
E. coli	670	0.730401	55.7064
E. coli	671	0.67369	52.8974
E. coli	672	0.788339	53.7899
E. coli	673	0.895236	53.351
E. coli	674	0.828554	53.703
E. coli	675	0.776829	55.177
E. coli	676	0.371778	55.7557
E. coli	677	0.65979	56.2257
E. coli	678	1.22715	67.8796
E. coli	679	0.272521	58.0672
E. coli	680	0.730099	52.5373
E. coli	681	0.645276	54.6111
E. coli	682	1.07019	53.428
E. coli	683	0.894113	56.26
E. coli	684	0.741784	54.4907
E. coli	685	0.766155	58.0872
E. coli	686	1.12474	55.0089
E. coli	687	0.898644	56.2815
E. coli	688	0.57846	51.1682
E. coli	689	0.268975	71.6969
E. coli	690	0.943993	58.182
E. coli	691	1.39399	59.9265
E. coli	692	0.560024	50.2716
E. coli	693	0.620732	58.3808
E. coli	694	0.762317	55.789
E. coli	695	1.06219	54.8959
E. coli	696	1.41777	55.8478
E. coli	697	0.799633	56.4587
E. coli	698	0.788984	55.5985
E. coli	699	0.784526	-40.7394
E. coli	700	1.11581	52.5498
E. coli	701	0.861211	56.2328
E. coli	702	1.04263	69.2154
E. coli	703	0.962229	55.3769
E. coli	704	1.01228	54.8926
E. coli	705	0.415567	65.2278
E. coli	706	0.68442	56.1627
E. coli	707	0.683358	54.0331
E. coli	708	0.660741	57.0715
E. coli	709	0.716809	59.3492
E. coli	710	0.602942	56.8117
E. coli	711	0.890651	34.4409
E. coli	712	0.80421	55.3577
E. coli	713	1.64097	55.2118
E. coli	714	1.39177	56.8192
E. coli	715	0.901227	61.0196
E. coli	716	0.859799	53.461
E. coli	717	0.63456	54.5438
E. coli	718	0.670274	57.576
E. coli	719	0.564272	51.1755
E. coli	720	0.924761	55.5901
E. coli	721	1.17652	57.2627
E. coli	722	1.18343	58.8663
E. coli	723	0.816736	53.1688
E. coli	724	0.926052	58.5509
E. coli	725	0.969553	57.3925
E. coli	726	0.722033	39.4163
E. coli	727	1.47462	117.032
E. coli	728	0.855749	55.7376
E. coli	729	0.755141	56.3933
E. coli	730	0.82093	53.8904
E. coli	731	0.801347	53.6513
E. coli	732	0.777067	54.6685
E. coli	733	1.11754	57.2099
E. coli	734	1.12251	40.7905
E. coli	735	0.590064	53.563
E. coli	736	1.0874	57.9072
E. coli	737	1.23373	55.9506
E. coli	738	0.67466	62.9957
E. coli	739	0.682867	68.0698
E. coli	740	0.907872	36.6472
E. coli	741	1.30784	52.3881
E. coli	742	0.904352	52.3661
E. coli	743	0.983506	56.5489
E. coli	744	1.14853	58.5658
E. coli	745	1.17391	-372.41
E. coli	746	0.69836	52.6409
E. coli	747	1.00643	60.7585
E. coli	748	1.28773	267.457
E. coli	749	0.842786	57.9526
E. coli	750	1.7112	55.3259
E. coli	751	1.11315	53.0082
E. coli	752	0.593186	52.3661
E. coli	753	0.776225	50.4419
E. coli	754	0.966047	53.6393
E. coli	755	0.813783	108.555
E. coli	756	0.91466	118.959
E. coli	757	0.982396	61.8013
E. coli	758	0.984729	59.6397
E. coli	759	1.56484	53.404
E. coli	760	0.903404	53.7639
E. coli	761	1.48362	86.8063
E. coli	762	1.0802	52.1784
E. coli	763	0.799609	49.9916
E. coli	764	0.40783	62.5403
E. coli	765	1.01988	52.0381
E. coli	766	1.21696	52.9257
E. coli	767	0.736922	-182.725
E. coli	768	0.87866	50.5044
E. coli	769	0.680004	52.9063
E. coli	770	1.40954	53.9337
E. coli	771	0.908791	51.1714
E. coli	772	0.960516	54.4694
E. coli	773	1.28323	52.706
E. coli	774	1.33139	78.8525
E. coli	775	0.974716	51.5209
E. coli	776	1.01569	68.7917
E. coli	777	1.10295	53.9643
E. coli	778	0.849003	52.7905
E. coli	779	0.539766	54.4907
E. coli	780	0.962741	61.4793
E. coli	781	0.68924	66.9383
E. coli	782	0.925861	53.9187
E. coli	783	0.787456	56.487
E. coli	784	0.753751	-130.642
E. coli	785	0.863432	53.7297
E. coli	786	0.973866	54.6339
E. coli	787	0.670339	71.352
E. coli	788	0.746377	73.2452
E. coli	789	0.81712	-211.39
E. coli	790	0.950685	62.0482
E. coli	791	0.781798	50.7475
E. coli	792	1.20869	116.347
E. coli	793	1.55897	57.671
E. coli	794	0.624747	55.273
E. coli	795	0.873625	52.9334
E. coli	796	1.11007	55.8684
E. coli	797	0.851945	53.9489
E. coli	798	1.06865	55.9021
E. coli	799	0.975779	53.9051
E. coli	800	1.78288	55.4262
E. coli	801	0.589881	56.3601
E. coli	802	1.07978	56.2184
E. coli	803	0.923909	54.7009
E. coli	804	0.877723	56.9394
E. coli	805	1.24406	54.3622
E. coli	806	1.05004	56.5776
E. coli	807	1.22565	54.4563
E. coli	808	1.13245	53.2403
E. coli	809	0.593973	71.0822
E. coli	810	0.755096	73.4457
E. coli	811	0.753403	57.2824
E. coli	812	0.970901	57.2998
E. coli	813	1.32352	56.7568
E. coli	814	0.596142	57.1986
E. coli	815	1.06574	56.4003
E. coli	816	0.87062	59.2072
E. coli	817	0.709914	125.867
E. coli	818	0.836238	61.0929
E. coli	819	1.14722	56.6341
E. coli	820	0.869483	55.899
E. coli	821	1.19986	54.5174
E. coli	822	0.891927	62.5009
E. coli	823	1.03804	68.1201
E. coli	824	0.905416	51.9726
E. coli	825	0.836116	54.9682
E. coli	826	0.620492	51.1825
E. coli	827	1.05355	73.3075
E. coli	828	0.875455	49.1566
E. coli	829	1.06064	54.2606
E. coli	830	0.696566	48.051
E. coli	831	0.704068	52.0518
E. coli	832	0.758092	52.6981
E. coli	833	1.00051	55.8318
E. coli	834	0.845995	54.8552
E. coli	835	0.830263	60.3726
E. coli	836	0.720028	47.8323
E. coli	837	1.02572	54.2722
E. coli	838	1.173	62.5168
E. coli	839	0.634489	59.7612
E. coli	840	1.02238	56.7992
E. coli	841	0.864477	55.0021
E. coli	842	0.587745	53.2864
E. coli	843	0.947656	59.07
E. coli	844	0.637264	52.841
E. coli	845	1.14937	53.8476
E. coli	846	0.822753	55.3803
E. coli	847	0.896178	52.9847
E. coli	848	1.31609	55.2856
E. coli	849	0.701061	54.0036
E. coli	850	1.27986	88.2519
E. coli	851	0.831124	81.0004
E. coli	852	0.724744	54.6111
E. coli	853	1.04177	52.3162
E. coli	854	0.828412	55.3537
E. coli	855	0.854771	53.5239
E. coli	856	1.46862	75.2183
E. coli	857	1.05928	55.7186
E. coli	858	1.00643	58.4685
E. coli	859	0.819398	55.8416
E. coli	860	1.16701	54.4768
E. coli	861	0.569251	56.352
E. coli	862	1.00537	54.1631
E. coli	863	1.38102	54.6788
E. coli	864	1.15203	54.2782
E. coli	865	1.148	54.5352
E. coli	866	1.52154	54.1949
E. coli	867	1.2827	55.4496
E. coli	868	0.786362	55.2036
E. coli	869	0.919088	58.6323
E. coli	870	1.00741	57.1055
E. coli	871	1.04376	56.1872
E. coli	872	0.788963	54.5438
E. coli	873	0.880515	55.4242
E. coli	874	1.00776	56.487
E. coli	875	1.16976	54.3622
E. coli	876	1.2232	55.4732
E. coli	877	0.864421	53.6005
E. coli	878	1.5609	54.8365
E. coli	879	0.897947	57.6123
E. coli	880	0.949729	54.8552
E. coli	881	1.22842	60.2691
E. coli	882	0.719513	54.7786
E. coli	883	1.22807	58.0298
E. coli	884	1.06768	56.7726
E. coli	885	1.15652	55.2483
E. coli	886	1.13887	58.9065
E. coli	887	0.854983	60.5461
E. coli	888	0.939118	56.7222
E. coli	889	1.20407	59.3513
E. coli	890	0.549782	60.4216
E. coli	891	0.59089	57.1007
E. coli	892	1.02221	56.5489
E. coli	893	1.2781	58.1484
E. coli	894	0.76054	58.3392
E. coli	895	0.713349	47.7031
E. coli	896	1.10749	58.2225
E. coli	897	0.864985	56.1271
E. coli	898	1.14814	58.8095
E. coli	899	1.49848	57.0268
E. coli	900	0.73823	60.9663
E. coli	901	0.991077	56.0709
E. coli	902	0.68888	56.2461
E. coli	903	1.07812	56.6323
E. coli	904	0.861506	58.8095
E. coli	905	0.950222	56.8074
E. coli	906	1.53317	57.5653
E. coli	907	1.5083	56.2662
E. coli	908	1.32291	78.0511
E. coli	909	0.759509	58.4943
E. coli	910	0.925543	60.6069
E. coli	911	1.03651	53.7218
E. coli	912	1.01303	57.7206
E. coli	913	0.8519	52.8462
E. coli	914	1.29007	70.3788
E. coli	915	0.959733	45.5713
E. coli	916	1.42945	56.4898
E. coli	917	1.32319	-891.809
E. coli	918	0.679386	55.1146
E. coli	919	1.11641	59.3876
E. coli	920	1.28318	53.783
E. coli	921	1.28695	57.1944
E. coli	922	0.863036	54.8225
E. coli	923	1.1348	54.4727
E. coli	924	1.00541	55.5504
E. coli	925	0.851081	57.2998
E. coli	926	1.16784	57.3851
E. coli	927	1.02966	55.6362
E. coli	928	0.963304	51.8371
E. coli	929	0.684592	55.2062
E. coli	930	1.38832	53.614
E. coli	931	1.02189	53.4244
E. coli	932	0.987192	55.7631
E. coli	933	1.57819	57.9072
E. coli	934	1.39973	58.0385
E. coli	935	1.22726	56.0322
E. coli	936	1.2305	55.7064
E. coli	937	1.0935	34.7433
E. coli	938	1.26915	53.614
E. coli	939	1.1656	56.055
E. coli	940	1.68019	57.9876
E. coli	941	1.12484	56.206
E. coli	942	1.12484	56.9532
E. coli	943	1.03033	57.7528
E. coli	944	1.09899	58.3008
E. coli	945	1.08851	58.3406
E. coli	946	1.33365	57.4199
E. coli	947	1.11114	25.7896
E. coli	948	1.37119	56.3477
E. coli	949	1.63022	58.651
E. coli	950	1.73991	63.1593
E. coli	951	1.70863	58.5382
E. coli	952	0.809654	56.4346
E. coli	953	1.24452	56.636
E. coli	954	1.64088	60.6218
E. coli	955	1.35272	62.1118
E. coli	956	1.67572	57.4348
E. coli	957	1.19042	70.6677
E. coli	958	1.04799	56.7568
E. coli	959	1.28932	58.6569
E. coli	960	1.25211	58.6156
E. coli	961	1.16025	66.7296
E. coli	962	1.14057	59.5814
E. coli	963	0.967936	28.4186
E. coli	964	1.91059	55.1245
E. coli	965	0.843671	72.6355
E. coli	966	0.697794	56.1271
E. coli	967	1.19811	58.2614
E. coli	968	0.966013	57.6001
E. coli	969	0.846673	56.4068
E. coli	970	0.789706	57.1843
E. coli	971	0.875541	56.3203
E. coli	972	0.982014	60.4819
E. coli	973	0.917342	57.425
E. coli	974	0.815173	54.4226
E. coli	975	1.29934	56.636
E. coli	976	1.22542	56.206
E. coli	977	1.08215	56.055
E. coli	978	1.80145	55.0942
E. coli	979	0.938154	56.6657
E. coli	980	1.0472	56.577
E. coli	981	1.1798	58.5163
E. coli	982	0.781553	60.0609
E. coli	983	0.819929	55.952
E. coli	984	1.18251	57.3167
E. coli	985	0.610029	55.7064
E. coli	986	1.28398	54.2631
E. coli	987	1.03224	56.5782
E. coli	988	1.15165	57.1843
E. coli	989	1.07341	54.3106
E. coli	990	0.987023	57.9137
E. coli	991	1.03213	57.2319
E. coli	992	1.38143	57.5308
E. coli	993	0.998108	60.2307
E. coli	994	1.11553	55.471
E. coli	995	0.772372	56.7222
E. coli	996	0.848562	55.4745
E. coli	997	0.916626	56.8132
E. coli	998	1.04826	54.6111
E. coli	999	0.693946	53.796
E. coli	1000	1.19992	55.6497
E. coli	1001	1.0758	56.7726
E. coli	1002	1.372	56.061
E. coli	1003	1.48665	56.0641
E. coli	1004	0.908051	57.631
E. coli	1005	1.72553	57.5653
E. coli	1006	1.26715	79.2881
E. coli	1007	1.39862	55.7309
E. coli	1008	1.06762	53.4034
E. coli	1009	0.839955	54.0718
E. coli	1010	1.28522	52.0267
E. coli	1011	1.07698	55.6109
E. coli	1012	0.939782	61.3348
E. coli	1013	0.892898	58.6053
E. coli	1014	0.892489	58.5423
E. coli	1015	0.794897	37.7008
E. coli	1016	0.985232	-61.8344
E. coli	1017	1.46578	55.9388
E. coli	1018	0.878345	1234.04
E. coli	1019	1.52791	56.5489
E. coli	1020	1.05104	56.3477
E. coli	1021	0.568968	57.6001
E. coli	1022	1.03559	58.848
E. coli	1023	1.68397	60.3015
E. coli	1024	1.71727	55.4317
E. coli	1025	1.17826	56.055
E. coli	1026	1.2132	58.5747
E. coli	1027	0.795349	56.4294
E. coli	1028	0.914751	54.5987
E. coli	1029	1.05553	54.9885
E. coli	1030	1.71549	57.2319
E. coli	1031	1.14837	57.0047
E. coli	1032	0.791465	82.4397
E. coli	1033	1.97156	57.6116
E. coli	1034	1.2135	56.3152
E. coli	1035	1.3427	65.5433
E. coli	1036	0.83872	57.649
E. coli	1037	0.920549	60.2524
E. coli	1038	1.09014	53.6133
E. coli	1039	1.30848	55.7246
E. coli	1040	1.06651	52.2061
E. coli	1041	0.707911	69.0217
E. coli	1042	1.55004	86.273
E. coli	1043	0.886302	64.1395
E. coli	1044	0.945682	64.4825
E. coli	1045	1.05685	21345.5
E. coli	1046	0.791248	61.2676
E. coli	1047	1.50316	66.7296
E. coli	1048	0.718546	67.2667
E. coli	1049	0.669141	64.9891
E. coli	1050	0.657155	63.1804
E. coli	1051	0.809404	67.1055
E. coli	1052	0.981959	69.4153
E. coli	1053	0.765096	60.9938
E. coli	1054	1.19392	62.3231
E. coli	1055	0.892903	63.9721
E. coli	1056	0.806889	62.2576
E. coli	1057	1.06215	70.2142
E. coli	1058	0.556843	61.5113
E. coli	1059	0.845516	81.4539
E. coli	1060	0.96505	56.8522
E. coli	1061	0.72687	61.3546
E. coli	1062	1.36149	64.0927
E. coli	1063	0.971026	60.5334
E. coli	1064	1.267	62.7553
E. coli	1065	0.789378	69.4384
E. coli	1066	1.57179	56.6657
E. coli	1067	0.836306	59.5637
E. coli	1068	1.34695	62.4764
E. coli	1069	0.867425	64.1193
E. coli	1070	1.10327	66.7628
E. coli	1071	0.705012	65.8737
E. coli	1072	1.42851	65.02
E. coli	1073	0.756046	63.8028
E. coli	1074	1.20799	58.2639
E. coli	1075	0.825234	60.3208
E. coli	1076	0.829836	61.7413
E. coli	1077	0.791464	61.5014
E. coli	1078	0.599582	63.4898
E. coli	1079	0.931084	65.6329
E. coli	1080	1.27104	67.7287
E. coli	1081	0.774597	65.8737
E. coli	1082	1.27709	67.17
E. coli	1083	0.88968	60.6349
E. coli	1084	0.938168	60.2353
E. coli	1085	1.40668	75.8607
E. coli	1086	1.05379	64.8348
E. coli	1087	1.27518	64.0232
E. coli	1088	1.13977	63.5401
E. coli	1089	0.90711	63.8998
E. coli	1090	1.20905	63.675
E. coli	1091	0.577605	68.213
E. coli	1092	0.659679	61.2676
E. coli	1093	0.914011	81.7035
E. coli	1094	1.14805	63.8501
E. coli	1095	1.01154	62.3669
E. coli	1096	0.669199	62.6457
E. coli	1097	1.25835	59.2628
E. coli	1098	1.05619	64.6625
E. coli	1099	0.794465	60.1311
E. coli	1100	0.986634	65.6937
E. coli	1101	1.03493	62.7553
E. coli	1102	0.852322	65.2981
E. coli	1103	1.03931	62.5088
E. coli	1104	1.18431	62.4186
E. coli	1105	0.786583	61.8013
E. coli	1106	0.748674	62.0512
E. coli	1107	1.23779	59.0253
E. coli	1108	0.667557	63.113
E. coli	1109	1.45243	62.3536
E. coli	1110	1.06102	65.2138
E. coli	1111	0.730103	62.6655
E. coli	1112	0.924971	64.7987
E. coli	1113	1.1318	63.9488
E. coli	1114	1.29752	63.7035
E. coli	1115	0.800372	64.8348
E. coli	1116	1.03279	66.2079
E. coli	1117	1.18864	60.8682
E. coli	1118	0.714125	64.6732
E. coli	1119	1.03293	62.9278
E. coli	1120	1.35081	65.9598
E. coli	1121	0.683104	58.26
E. coli	1122	0.717086	61.1489
E. coli	1123	1.05034	59.9169
E. coli	1124	1.00227	53.8904
E. coli	1125	0.787971	56.1082
E. coli	1126	0.859275	55.9133
E. coli	1127	0.860763	54.9329
E. coli	1128	1.0265	56.3385
E. coli	1129	0.599745	57.7976
E. coli	1130	0.700679	59.4543
E. coli	1131	0.95825	56.636
E. coli	1132	0.798786	56.9845
E. coli	1133	0.957828	57.7887
E. coli	1134	0.696075	57.0372
E. coli	1135	1.18777	55.5646
E. coli	1136	0.797568	55.4262
E. coli	1137	0.725541	58.2211
E. coli	1138	1.71063	56.9156
E. coli	1139	1.00879	56.352
E. coli	1140	0.668406	55.4509
E. coli	1141	0.840354	56.3755
E. coli	1142	1.83101	60.2326
E. coli	1143	1.58438	61.9833
E. coli	1144	1.16835	56.5489
E. coli	1145	0.817404	53.7702
E. coli	1146	1.48771	56.0709
E. coli	1147	0.773139	55.7064
E. coli	1148	1.13505	61.0033
E. coli	1149	0.78561	57.2319
E. coli	1150	0.78781	56.5192
E. coli	1151	0.972584	56.5192
E. coli	1152	0.811754	55.0942
E. coli	1153	0.824575	55.4745
E. coli	1154	0.720445	57.9876
E. coli	1155	0.889386	57.7528
E. coli	1156	0.96742	56.9958
E. coli	1157	0.774798	56.9223
E. coli	1158	1.05153	55.1251
E. coli	1159	0.980115	56.6066
E. coli	1160	0.666243	56.1353
E. coli	1161	1.16969	57.6123
E. coli	1162	0.971747	55.8226
E. coli	1163	0.99078	57.0161
E. coli	1164	1.01835	54.4226
E. coli	1165	1.07058	57.9823
E. coli	1166	1.03321	65.8281
E. coli	1167	1.07408	56.4036
E. coli	1168	1.12361	56.3633
E. coli	1169	0.915787	54.9682
E. coli	1170	0.991612	56.3152
E. coli	1171	0.86353	54.6644
E. coli	1172	1.23874	56.4627
E. coli	1173	1.535	55.888
E. coli	1174	1.07047	56.4607
E. coli	1175	1.35388	57.2657
E. coli	1176	1.13551	55.2341
E. coli	1177	0.891995	55.5431
E. coli	1178	1.12895	53.846
E. coli	1179	0.787331	54.5619
E. coli	1180	1.08221	57.6001
E. coli	1181	1.04903	57.5131
E. coli	1182	1.42241	54.2788
E. coli	1183	1.33654	55.773
E. coli	1184	0.854661	54.8339
E. coli	1185	0.883369	54.8532
E. coli	1186	1.15764	57.2998
E. coli	1187	0.996675	57.1986
E. coli	1188	0.720773	56.0815
E. coli	1189	1.70993	55.8732
E. coli	1190	1.8234	61.1838
E. coli	1191	1.19126	54.8153
E. coli	1192	2.02728	56.6925
E. coli	1193	1.25743	54.5082
E. coli	1194	1.02203	56.0815
E. coli	1195	1.00216	57.4199
E. coli	1196	1.48484	57.0047
E. coli	1197	1.08124	55.9388
E. coli	1198	2.68536	56.2535
E. coli	1199	0.819698	55.5444
E. coli	1200	1.23777	55.3803
